# Supplementary material for: Bioactive Absorbent Chitosan Aerogels Reinforced with Bay Tree Pruning Waste Nanocellulose with Antioxidant Properties for Burger Meat Preservation
Source: Polymers (Basel). 2023 Feb 9;15(4):866. doi: 10.3390/polym15040866 (PMC9964863; doi:10.3390/polym15040866)
Supplement: Supplementary file 1 [file polymers-15-00866-s001.zip]

Archive with 1 entries (1 files):
- polymers-2183714-supplementary.pdf
